# Supplementary material for: Prevalence and Risk Factors for Fall among Rural Elderly: A County-Based Cross-Sectional Survey
Source: Int J Clin Pract. 2022 Jun 27;2022:8042915. doi: 10.1155/2022/8042915 (PMC9252676; doi:10.1155/2022/8042915)
Supplement: Supplementary Materials — Graphical Table of Contents. Supplemental table: Factors associated with falls by chi-square test. [file 8042915.f1.zip]

Archive with 2 entries (2 files):
- 8042915.f1/Graphical Table of Contents (1).docx
- 8042915.f1/Supplemental table (1).docx
